# Supplementary material for: Leveraging the Fragment Molecular Orbital and MM-GBSA Methods in Virtual Screening for the Discovery of Novel Non-Covalent Inhibitors Targeting the TEAD Lipid Binding Pocket
Source: Int J Mol Sci. 2024 May 14;25(10):5358. doi: 10.3390/ijms25105358 (PMC11121470; doi:10.3390/ijms25105358)
Supplement: Supplementary file 1 [file ijms-25-05358-s001.zip]

Archive with 1 entries (1 files):
- ijms-2973477-supplementary.pdf
